# Supplementary material for: Hybrid Plasma–Liquid Functionalisation for the Enhanced Stability of CNT Nanofluids for Application in Solar Energy Conversion
Source: Nanomaterials (Basel). 2022 Aug 6;12(15):2705. doi: 10.3390/nano12152705 (PMC9370158; doi:10.3390/nano12152705)
Supplement: Supplementary file 1 [file nanomaterials-12-02705-s001.zip]

Archive with 1 entries (1 files):
- nanomaterials-1825131-supplementary-1.pdf
